# Supplementary material for: Direct Current Electrical Stimulation Shifts THP-1-Derived Macrophage Polarization towards Pro-Regenerative M2 Phenotype
Source: Int J Mol Sci. 2024 Jul 2;25(13):7272. doi: 10.3390/ijms25137272 (PMC11242703; doi:10.3390/ijms25137272)
Supplement: Supplementary file 1 [file ijms-25-07272-s001.zip]

Archive with 1 entries (1 files):
- ijms-3046230-supplementary.pdf
